# Supplementary material for: Comparison of short-term efficacy of two bipolar radiofrequency ablation forceps for rheumatic heart disease concomitant with atrial fibrillation
Source: Front Cardiovasc Med. 2024 Apr 22;11:1335407. doi: 10.3389/fcvm.2024.1335407 (PMC11071666; doi:10.3389/fcvm.2024.1335407)
Supplement: Supplementary file 1 [file Datasheet1.xlsx]

## Sheet: control group
ID	Admission registration number	age (years)	Gender (male 0, female 1)	BMI （kg/m2）	Duration of atrial fibrillation (0＜1month,1＜6months,2＜12months,3≥12months）	Type of atrial fibrillation (Paroxysmal 0,Sustainability 1,Long Range,Sustainability 2)	Diabetes (Yes 1,No 0)	Hypertension (Yes 1,No 0)	Stroke (Yes 1,No 0)	Active smoking History (Yes 1,No 0)	Abnormal thyroid function (Yes 1,No 0)	coronary heart disease (Yes 1,No 0)	Lipid-lowering drugs (Yes 1,No 0)	Anticoagulant drugs (Yes 1,No 0)	ACEI/ARB (Yes 1,No 0)	Antiarrhythmic drugs (Yes 1,No 0)	Replacement or shaping Number of valves	Simultaneously performing tricuspid valve Forming (Yes 1,No 0)	Simultaneous left atrial hemorrhage Remove the plug (Yes 1,No 0)	Valve surgery types (mitral valve replacement 0,aorta Valve replacement 1,Mitral valve+aortic valve replacement 2,Mitral valve reconstruction 3)	Hospitalization expenses (yuan)	Neutrophils Absolute value of cells	Lymphatic fine Cellular absolute value	Neutrophil absolute value/lymphocyte absolute value (NLR)	Monocytes absolute value	Monocytes/high-density lipoprotein cholesterol	fibrin	albumin	Fibrin/Albumin	Preoperative red blood cell distribution width (RDW)	Preoperative Hb (g/L)	Preoperative NT-proBNP	Preoperative myocardial muscle Calcium protein-T	triglyceride	total cholesterol	HDL-C	LDL-C	LDL-C/HDL-C	VLDL-C	lactic acid	Extracorporeal circulation Time (min)	Aortic obstruction Break time (min)	radiofrequency ablation Time (min)	Tracheal intubation Tube removal time (h)	ICU stay Time (d)	Postoperative hospitalization Time (d)	ALT	TBIL	Cr
101271196	240877	59	1	21.63	3	2	0	0	0	0	0	0	0	1	1	1	2	1	0	2	121702	2.31	1.4	1.65	0.4	0.25	2.72	37.6	0.07	14.8	110	262.4	0.001	1.11	5.29	1.6	3.18	1.99	0.51	3.03	187	145	26.8	14	3	11	56.8	5	63
101507598	280906	63	1	15.56	3	2	0	0	0	0	0	0	0	1	0	1	2	1	0	2	141185	6.71	2.1	3.2	0.65	1.25	1.32	34	0.04	16	130	963.88	0.053	0.69	1.92	0.52	1.14	2.19	0.29	1.8	211	133	28.2	19	3	10	27	41.2	96.5
100287207	257963	69	1	22.86	0	1	0	0	0	0	0	0	1	0	0	1	2	1	0	2	139713	2.05	2.11	0.97	0.41	0.44	2.92	39.6	0.07	15	124	826.77	0.04	1.1	2.87	0.94	1.51	1.61	0.42	2.79	196	161	25.8	12	2	10	44	11.8	81.8
102536428	295275	54	0	21.3	1	1	0	0	0	1	0	0	0	0	0	1	2	1	1	2	114323	4.21	1.58	2.66	0.47	0.39	3.57	33.6	0.11	12.4	134	268.75	0.009	0.61	4.67	1.19	2.72	2.29	0.76	3.81	259	246	23.4	16.4	2	6	51	10.6	76.7
102526077	318450	65	1	20.03	3	2	0	1	0	0	0	0	0	0	1	1	2	1	1	2	130132	2.44	1.85	1.32	0.29	0.19	2.53	37.7	0.06	15.1	113	656.93	0.013	0.9	4.76	1.49	2.6	1.74	0.67	2.92	198	149	24.8	11	2	17	10	18.8	72.1
101275599	275359	49	0	25.71	2	1	0	0	0	1	0	0	0	0	1	0	1	1	0	1	132786	3.13	2.42	1.29	0.39	0.44	2.92	38.6	0.08	13	140	141.34	0.005	3.12	4.24	0.89	2.22	2.49	1.13	2	208	170	26.6	12.3	3	11	20	6.2	59.3
101120444	224860	66	0	22.1	3	2	0	0	0	1	0	1	1	0	0	1	1	1	0	0	130673	3.03	1.43	2.12	0.56	0.45	3.03	34.8	0.08	12.9	149	375.3	0.335	0.51	3.31	1.25	1.86	1.49	0.2	2.01	138	96	22.8	13.3	2	9	56.6	25.6	76.4
101325280	238649	43	0	24.8	0	1	0	1	1	0	0	0	0	0	0	0	1	1	0	0	11435.2	3.51	1.35	2.6	0.29	0.36	2.23	40.4	0.06	14.6	139	276.55	0.004	1.24	4.07	0.8	2.83	3.54	0.44	4.14	137	95	22.2	7.5	2	9	48.3	20.3	84.4
102478455	296278	57	0	24.8	1	1	1	1	0	1	0	0	0	0	0	1	1	1	1	0	117268	6.64	1.79	3.71	0.56	0.57	4.72	37.3	0.13	13.7	138	475.99	0.044	1.36	6.87	0.98	4.15	4.23	1.74	3.38	154	98	26.2	12.6	3	10	16	12.3	76.3
102319098	287360	67	1	23.31	1	0	0	0	0	0	0	0	0	1	0	1	1	1	0	0	169651	7.06	1.77	3.99	0.53	0.58	3.34	36	0.09	14.8	129	1420	0.008	1.98	4.92	0.91	2.86	3.14	1.15	2.65	163	114	27.8	22	3	9	15	17.3	76.6
300798768	551687	63	1	25.59	1	1	1	0	0	0	0	0	0	0	1	1	1	1	0	0	138580	3.41	2.19	1.56	0.34	0.29	3.81	44.3	0.08	13.3	132	2243	0.012	0.99	4.27	1.18	2.26	1.92	0.83	1.3	137	83	21.8	14	3	11	16	30.8	96.8
101357844	241685	42	1	21.48	1	1	0	0	0	0	0	0	0	0	0	1	1	1	0	0	99178.1	4.4	1.5	2.93	0.42	0.48	4.13	40.5	0.1	22.2	84	384.27	0.001	0.58	2.13	0.88	1.02	1.16	0.23	3.57	112	79	20.6	15.4	2	9	17.7	36	62.8
101518124	275327	60	0	21.67	3	2	0	0	0	1	0	0	0	1	1	1	1	1	0	0	96776.9	3.41	0.88	3.88	0.36	0.42	3.38	38.2	0.09	13.1	132	381.59	0.006	0.91	3.89	0.85	2.07	2.44	0.97	1.54	140	87	22.6	13.1	4	10	15	21.2	76
102317372	286793	54	0	22.68	1	1	0	0	0	0	0	0	0	0	1	1	2	1	0	2	125398	3.95	1.25	3.16	0.52	0.69	3.6	38.8	0.09	13.6	158	268.35	0.01	1.4	4.09	0.75	2.56	3.41	0.78	3.14	212	159	27.2	12	2	10	56	16.7	84.1
100128001	232077	62	1	22.66	3	2	0	0	0	0	0	1	1	0	0	1	2	1	0	2	166452	5.1	1.21	4.21	0.47	0.47	4.3	42.6	0.1	13.8	130	633.8	0.116	1.54	4.23	1.01	2.6	2.57	0.62	2.2	308	243	32.2	83	6	19	12.8	34.1	60.1
100674445	245760	34	1	20.03	2	1	0	0	0	0	0	0	0	0	1	1	2	1	0	2	139361	3.37	1.86	1.81	0.76	0.59	2.23	35.5	0.06	15.5	136	497.05	0.042	1.22	3.61	1.28	1.55	1.21	0.78	3.13	223	179	27.2	18	3	10	22	20.1	50.7
101227331	245309	43	0	19.83	1	1	0	0	0	0	0	0	0	0	0	1	2	1	1	2	155519	2.17	1.2	1.81	0.36	0.51	2.46	38.2	0.06	16.9	140	1629.12	0.327	0.76	2.51	0.71	1.4	1.97	0.4	3.37	213	155	28.2	17.8	2	10	38	27	124.8
101781850	323811	47	1	17.67	2	1	0	0	0	0	0	0	0	0	0	1	2	1	0	2	164925	3.74	2.74	1.36	0.52	0.63	2.18	34.1	0.06	17.2	139	1833	0.013	0.69	4.74	0.83	3.3	3.96	0.61	2.91	196	147	28.2	18.3	3	12	18	27.3	90.5
102465748	329924	50	0	23.03	3	1	0	0	0	1	0	0	0	1	1	1	2	1	1	2	138287	5.59	1.23	4.54	0.61	1	3.03	37.8	0.08	20.6	67	1283	0.016	1.33	2.95	0.61	1.91	3.13	0.43	2.34	219	166	26.8	18.3	2	11	19	39.8	62.8
101518325	277885	50	0	23.38	3	2	1	0	1	1	0	0	0	0	0	1	2	1	0	2	145397	5.96	1.76	3.39	0.47	0.49	3.11	35	0.08	12.5	157	184.64	0.021	1.28	3.78	0.96	2.1	2.19	0.72	2.1	212	160	27.6	10.9	2	11	15	23.6	72.8
102569555	292006	51	0	23.74	1	1	0	1	0	0	0	0	0	0	0	0	2	1	0	2	127439	2.73	1.11	2.46	0.28	0.25	2.78	40	0.07	13.4	147	163.48	0.016	0.74	3.58	1.11	1.98	1.78	0.49	3.02	190	148	28.3	14	5	11	41	43.8	76.8
102367454	312325	53	1	24.22	2	1	0	0	0	0	0	0	0	0	0	0	2	1	1	2	125979	1.81	1.67	1.08	0.32	0.27	3.02	34.6	0.09	13.7	124	580.52	0.02	0.82	4	1.17	2.14	1.83	0.69	3.51	230	172	27.8	15.1	2	11	18	15.1	60.1
101792814	289020	53	1	20.58	2	1	0	0	0	0	1	0	0	0	1	1	2	1	0	2	137884	1.7	1.07	1.59	0.21	0.19	3.48	34.5	0.1	14.2	116	47.6	0.034	1.34	3.62	1.09	1.84	1.69	0.69	2.8	181	130	26.4	13	2	9	16	9.1	46.1
102367081	314263	54	0	23.05	3	2	0	0	0	1	0	0	0	0	0	1	2	1	0	2	148138	3.77	1.56	2.42	0.39	0.41	2.91	38.4	0.07	13.2	123	459.39	0.087	1.17	3.72	0.94	2.1	2.23	0.68	3.19	236	172	29.6	21	5	11	67	43.7	76.8
102765149	326002	54	1	22.48	0	0	0	0	0	0	1	0	0	1	0	1	2	1	0	2	124132	2.13	1.46	1.46	0.28	0.27	2.37	38.6	0.06	14.9	129	2026	0.011	0.85	3.85	1.03	2.08	2.02	0.74	2.91	191	154	26.6	15	2	9	37	14.4	61.2
100019044	291333	57	0	25.61	1	1	0	0	1	1	0	0	0	1	1	1	2	1	0	2	189009	4.43	2.22	2.01	0.66	0.63	3.48	35.2	0.09	13.8	148	536.42	0.016	0.98	4.22	1.04	2.14	2.06	1.04	4.12	235	181	27.9	192	13	21	20	14	110.2
300385525	486013	57	1	18.51	1	1	0	0	0	0	0	0	0	0	0	0	2	1	1	2	154773	4.77	1.25	3.82	0.66	0.65	2.91	36.1	0.08	14.7	126	4527	0.042	1.33	4.47	1.01	2.91	2.88	0.82	2.69	198	163	25.2	21.4	4	10	15	13.6	67
101071220	232365	58	1	18.73	3	2	0	0	0	0	0	0	0	1	0	1	2	1	0	2	127771	4.21	1.51	2.79	0.31	0.29	3.68	47.3	0.08	13.2	120	207.9	0.001	1.79	4.3	1.08	2.39	2.21	0.83	0.99	191	134	27.2	12.1	2	11	27.7	19.3	53.5
101012764	219965	58	1	25.39	1	1	0	0	0	0	0	0	0	0	0	1	2	1	0	2	121436	2.8	1.31	2.14	0.32	0.21	3.55	45.5	0.08	13.5	129	274.9	0.018	0.74	5.34	1.49	3.51	2.36	0.34	2.47	212	171	28.9	17.6	2	8	11.2	16.8	71.9
102341459	294250	59	1	17.67	2	1	0	1	0	0	0	0	0	0	1	1	2	1	0	2	119897	2.76	1.23	2.24	0.3	0.2	3.88	40.3	0.09	13.1	116	651.11	0.029	1.14	5.09	1.48	2.77	1.87	0.84	3.98	187	144	24.2	14	2	7	25	13.5	50.7
101296081	232067	60	1	18.13	2	0	0	0	0	0	0	0	0	0	0	1	2	1	0	2	126714	1.72	2.44	0.7	0.43	0.5	2.68	33.1	0.08	16.1	107	1110.3	0.02	0.87	2.39	0.86	1.43	1.66	0.1	2.8	184	146	26.6	19	4	13	16.1	17.4	57.2
101447882	284563	63	1	22.06	1	1	0	0	0	0	0	0	0	0	0	1	2	1	1	2	148826	3.74	1.86	2.01	0.39	0.51	2.61	32	0.08	14.1	134	2664.79	1.008	0.97	3.87	0.76	2.36	3.11	0.75	2.15	196	147	27.2	18	3	10	29	39.6	67.9
100883223	305926	72	1	17.48	3	2	0	1	1	0	1	0	1	1	0	1	2	1	0	2	215566	7.64	0.93	8.22	0.56	0.67	6.17	30	0.21	12.4	111	221.62	0.046	0.76	2.4	0.84	1.16	1.38	0.4	2.55	231	151	23.7	50.5	5	17	19	11	78.9
101125767	220208	53	0	21.23	2	1	0	0	1	0	0	0	0	0	1	0	1	1	0	1	134666	3	1.62	1.85	0.55	0.38	2.74	33.7	0.08	14.8	124	450.9	0.002	0.87	4.09	1.45	2.26	1.56	0.38	1.49	161	120	24.2	8.1	3	10	26.5	16.8	82.2
101840381	305613	57	0	22.19	3	2	0	0	0	0	0	1	1	1	0	1	1	1	0	1	138148	6.6	2.19	3.01	0.65	0.49	3.27	44.2	0.07	13.6	166	2818	0.018	1.12	3.65	1.32	1.72	1.3	0.61	3.6	215	175	31.2	16	2	8	90	40	65.1
300600932	519899	68	1	29.05	3	2	0	0	0	0	0	1	1	0	0	1	1	0	0	0	162919	8.4	2.11	3.98	0.84	1.96	2.1	39.8	0.05	13.9	133	5661	0.191	0.49	2.51	0.43	1.56	3.63	0.52	2.06	298	187	32.6	22	4	18	23	12.2	58
101752182	286973	47	0	18.59	3	1	0	0	0	0	0	0	0	0	0	1	1	1	0	0	95333	5.62	0.99	5.68	0.46	0.88	4.19	32.7	0.13	14.3	128	421.95	0.013	0.72	3.5	0.52	2.2	4.23	0.78	3	143	93	21.8	13.4	2	7	32	20.4	79.7
102349084	294753	51	1	15.2	1	1	0	0	0	0	0	0	0	0	0	1	1	1	0	0	107537	3.01	1.3	2.32	0.26	0.24	2.81	36.4	0.07	13.2	126	291.11	0.019	0.91	2.87	1.07	1.43	1.34	0.37	3.29	124	81	23.2	8.3	2	10	15	33.9	50.3
100646638	508818	65	1	22.64	3	1	0	0	0	0	0	0	0	0	0	1	1	1	1	0	132342	2.82	1.49	1.89	0.34	0.31	4.02	45.9	0.09	13.5	131	1411	0.007	1.3	3.46	1.11	1.86	1.68	1.86	2.9	145	96	25.8	16	2	7	22	13.1	66
102737432	501811	77	1	19.48	3	2	1	0	0	0	0	0	0	0	1	1	1	1	0	0	141470	4.93	2.76	1.79	0.47	0.55	3.27	42.6	0.07	13.3	133	886.2	0.018	1.01	3.3	0.85	2.03	2.39	0.42	1.9	138	91	26.4	19	2	9	172	10	60.9
101558279	279659	26	1	24.03	3	2	0	0	0	0	0	0	0	0	0	1	1	1	0	0	91390.3	5.56	1.51	3.68	0.54	0.52	2.45	38.8	0.06	13.9	140	250.09	0.001	2.21	3.34	1.04	1.79	1.72	0.51	3.28	130	73	24.6	19	2	8	49	9.4	67.7
100823076	325914	46	0	19.05	1	1	0	0	0	0	1	0	1	0	0	1	1	1	0	0	149006	4	1.89	2.12	0.42	0.25	2.47	44	0.05	12.6	155	1765	0.023	0.63	5.67	1.65	3.02	1.83	1	3.27	148	103	28.4	12.8	2	8	23	23.4	115.6
101567263	255043	47	0	25.51	0	0	0	0	0	1	0	0	0	0	0	1	1	1	0	0	124367	8.27	1.83	4.52	0.84	2	6.34	26	0.24	13.2	123	368.98	0.001	1.23	2.27	0.42	1.13	2.69	0.54	3.37	166	79	29.8	16	2	14	77	49.5	63
100111644	326414	48	1	19.04	3	1	0	0	0	0	1	0	0	0	1	1	1	1	0	0	119016	5.18	2.47	2.1	0.63	0.56	5.33	45.4	0.12	13.2	154	679.5	0.015	2.32	3.76	1.12	1.25	1.12	1.39	1.71	132	92	22.8	13	3	11	29	27.9	60
102343070	295061	51	1	24.84	3	2	0	0	0	0	1	0	0	0	1	1	1	1	1	0	107312	5.1	2.97	1.72	0.34	0.52	3.43	37.1	0.09	12.3	153	676.43	0.029	1.32	3.27	0.65	2	3.08	0.62	3.68	144	85	23.6	14	3	11	143	15.4	65.8
102312582	300283	54	1	19.48	3	1	0	0	1	0	0	0	0	0	0	1	1	1	1	0	10173.6	2.05	1.76	1.16	0.24	0.22	2.22	37.1	0.06	13.9	110	178.73	0.022	1.03	3.86	1.1	2.1	1.91	0.66	3.04	118	67	22.3	9	2	9	15	9.3	50.6
100251788	285541	54	1	20.58	3	2	0	0	0	0	1	0	0	1	1	1	1	1	0	0	96096.7	3.13	1.96	1.6	0.43	0.34	4.02	34.8	0.12	17.1	146	365.15	0.023	0.66	4.06	1.27	2.08	1.64	0.71	3.65	135	119	29.6	17	2	6	33	14.6	53.5
100909579	220260	54	1	24.03	3	1	0	0	0	0	0	0	0	0	0	1	1	1	0	0	100529	5.22	1.86	2.81	0.56	0.48	3.34	37.2	0.09	12.9	134	274	0.005	1.1	4.09	1.17	2.36	2.02	0.56	2.47	117	80	23.2	16	2	8	35.2	10.5	60.8
102432443	300218	54	1	20.4	0	1	1	0	0	0	0	1	0	0	0	0	1	1	0	0	111045	5.05	2.23	2.26	0.48	0.56	2.75	40.7	0.07	12.7	135	203.36	0.003	2.33	3.81	0.85	2.36	2.78	0.6	1.74	117	82	21.6	9	2	10	63	15.2	58
300712308	539461	55	1	26.04	2	1	0	0	0	0	0	0	0	1	0	1	1	1	1	0	98046.9	3.41	1.15	2.97	0.23	0.18	2.41	42.1	0.06	12.8	153	1690	0.008	1.06	3.95	1.31	2.42	1.85	0.22	1.4	125	93	26.8	20	3	8	22	12.4	72.7
101235371	508550	57	0	23.73	3	1	0	0	1	1	0	0	0	1	1	1	1	1	0	0	129204	4.58	1.89	2.42	0.51	0.26	3.95	38.5	0.1	13.7	141	3754	0.014	0.92	5.15	1.95	2.81	1.44	0.39	1.18	168	106	20.4	12	4	11	46	25.9	69.8
102375825	290406	57	1	22.03	0	0	0	0	0	0	0	0	0	0	0	0	1	1	0	0	104629	5.12	1.76	2.91	0.49	0.49	5.27	34.3	0.15	14	129	450.99	0.006	1.64	3.77	1	2.14	2.14	0.63	4.92	122	79	21.4	14.6	3	10	22	8.1	49.4
300855998	559236	59	1	21.7	3	2	1	0	0	0	0	0	0	1	0	1	1	1	1	0	121863	5.59	1.8	3.11	0.4	0.41	5.54	41.1	0.13	14.4	149	876.6	0.03	2.11	5.84	0.98	4.23	4.32	0.63	2.6	198	105	29.6	12	2	7	10	17.1	65.3
102528864	327811	62	1	21.63	3	2	0	0	0	0	1	0	0	1	0	1	1	1	0	0	146397	3.57	2.57	1.38	0.61	0.52	2.43	41.5	0.06	13	137	833.6	0.01	2.35	4.8	1.18	2.51	2.13	1.11	3.65	138	70	19.6	13.7	2	14	36	11.8	64.4
101176873	225491	62	0	25.16	3	2	0	0	0	0	0	0	0	0	1	1	1	1	0	0	113762	1.12	1.33	0.84	0.37	0.31	2.4	38	0.06	14	134	922.3	0.008	0.75	3.5	1.18	1.87	1.58	0.45	1.94	167	105	29.2	26	3	15	67.6	14.4	87
102956419	336056	63	0	22.68	3	2	0	0	0	1	0	0	0	0	0	1	1	1	1	0	148315	3.15	1.97	1.6	0.55	0.72	2.74	38.8	0.07	14.1	123	1303	0.014	1.71	3.26	0.75	1.92	2.56	0.58	1.88	164	94	24.8	8.8	2	8	14	15.8	69.1
102317767	287316	63	1	22.66	3	2	0	0	0	0	0	0	0	0	1	1	1	1	0	0	10005.6	3.28	1.55	2.12	0.36	0.49	2.25	34.8	0.06	14.6	116	490.38	0.004	0.83	2.65	0.73	1.29	1.77	0.63	2.8	99	59	20.4	7.4	2	9	8	14.5	42.7
103473746	492387	63	1	33.3	2	1	0	1	0	0	0	0	0	1	0	1	1	1	0	0	141590	2.12	1.4	1.51	0.26	0.3	2.18	36.2	0.06	12.6	122	884.6	0.007	1.14	3.71	0.86	2.14	2.49	0.71	2.2	161	94	27.3	18	3	9	10	21.4	53
100628253	231975	63	1	21.64	0	1	0	0	0	0	0	0	0	0	0	0	1	1	1	0	92999.2	4.55	1.72	2.65	0.43	0.35	3.82	42.6	0.09	13.9	137	1168.9	0.002	1.52	3.91	1.24	2.26	1.82	0.41	3.5	144	88	28.8	15	2	10	36.5	13.6	75.6
300532602	509120	64	1	23.11	1	0	0	0	0	0	1	0	0	0	1	1	1	1	0	0	138039	6.16	1.12	5.5	0.46	0.39	3.36	33.7	0.09	12.2	110	328	0.013	0.7	3.94	1.18	2.04	1.73	0.72	2.08	147	97	26.2	21	3	13	62	8.2	44
102397260	300353	64	1	18.75	0	0	0	0	0	0	1	0	1	1	0	1	1	1	0	0	160278	6.09	1	6.09	0.47	0.39	4.68	35.9	0.13	14.4	103	299.24	0.032	0.81	4.13	1.19	2.2	1.85	0.74	3.6	145	80	27.2	76	8	22	11	15.3	110.8
101677759	545028	65	1	23.38	1	1	0	1	1	0	0	0	1	1	0	1	1	1	0	0	124829	2.34	1.35	1.73	0.26	0.24	2.42	47.2	0.05	13.8	150	1193	0.036	1.53	4.75	1.07	2.72	2.54	0.96	2.1	137	95	26.6	12	2	9	14	23.9	79.1
102796359	521193	69	1	25.54	3	1	0	0	0	0	0	0	0	0	0	1	1	1	1	0	159156	2.76	0.83	3.33	0.25	0.16	2.95	41.8	0.07	15.1	127	624.1	0.007	0.91	3.42	1.6	1.3	0.81	0.52	1.2	186	88	27.5	45	3	16	20	26.5	73
102788664	314340	69	1	24.91	0	1	0	0	0	0	0	0	0	0	0	0	1	1	0	0	120238	1.64	1.63	1.01	0.24	0.18	3.4	40.8	0.08	12.8	132	82.09	0.055	1.34	5.46	1.35	2.89	2.14	1.22	3.18	117	72	20.8	8.5	2	11	31	17.5	67.4
102338065	320336	53	1	17.9	1	0	0	0	0	0	0	0	0	0	1	1	2	1	0	2	151341	3.97	0.99	4.01	0.38	0.25	2.96	37.6	0.08	14	110	234.81	0.032	0.59	4.48	1.51	2.35	1.56	0.62	2.82	255	147	26.8	32	2	11	17	14.8	54
101649054	277057	54	1	20.44	2	1	0	0	0	0	0	0	0	0	1	1	1	1	1	0	95246	5.05	3.88	1.3	0.61	0.79	2.72	35.4	0.07	12.9	141	1304.57	0.007	1.49	3.96	0.77	2.27	2.95	0.92	3.67	133	77	19.6	15	2	10	33	28.1	82.5
101757262	307787	58	1	21.72	2	1	0	0	1	0	0	0	0	0	1	1	1	1	0	0	104213	2.27	1.66	1.37	0.2	0.16	3.06	43.4	0.07	13.2	136	196.08	0.004	1.83	4.64	1.26	2.58	2.05	0.8	4.33	108	71	18.2	14	2	9	41	21.1	61.9
102635904	293230	52	1	22.31	0	0	0	0	0	0	0	0	0	0	0	0	1	1	0	0	95251.5	4.32	2.04	2.12	0.42	0.29	2.92	49.9	0.06	14.1	163	138.19	0.011	2.02	5.31	1.47	2.8	1.9	1.04	2.46	124	75	19.2	14	2	7	27	25.4	87
101696099	277361	52	0	24.77	0	0	0	1	0	0	0	0	0	0	0	1	2	1	1	2	120279	2.97	1.24	2.39	0.4	0.37	3.21	40.4	0.08	13.8	168	133.62	0.019	1.41	4.76	1.07	2.82	2.64	0.87	2.45	212	153	25.4	20	2	11	84	12.7	81.8
102632541	318814	71	1	19.71	1	1	1	0	0	0	0	0	0	1	1	1	2	0	0	2	207553	4.23	1.95	2.17	0.33	0.22	2.41	42.2	0.06	13.7	143	132.4	0.043	0.65	5.01	1.53	2.71	1.77	0.77	3.31	217	152	27.2	13.4	2	24	22	13.5	53.7
101454766	269519	51	1	23.24	0	0	1	1	0	0	0	0	0	0	0	0	1	1	0	1	103517	6.6	1.38	4.78	0.76	0.85	3.57	39.7	0.09	14.4	171	81.52	0.001	1.43	6.42	0.89	3.18	3.57	2.17	3.57	131	97	20.2	15.4	4	10	25	10.9	54.5
102758086	308001	62	0	22.03	3	2	0	0	0	0	0	0	0	0	1	1	1	1	0	1	93915.6	2.27	1.4	1.62	0.17	0.15	2.06	40.1	0.05	13.6	134	231.81	0.016	1.04	3.75	1.16	1.88	1.62	0.71	4.03	134	92	23.6	14	3	9	35	18.6	76.4
101152780	217843	46	1	22.86	1	1	0	1	0	0	0	0	0	0	0	1	1	1	1	0	122096	6.37	1.4	4.55	0.74	0.78	4.2	43	0.1	14.4	141	70.9	0.001	0.99	3.78	0.95	2.32	2.44	0.51	2.06	129	88	21.8	12.8	2	10	7.1	13.3	54
102792081	315216	49	0	24.22	1	1	0	0	0	0	0	0	0	1	0	1	1	1	1	0	112248	5.54	1.38	4.01	0.64	0.57	2.78	38.4	0.07	13	160	259.1	0.001	1.48	4.53	1.13	2.6	2.3	0.8	4.49	141	41	18.8	12.4	2	14	26	9.9	87.8
300076750	499212	51	1	30.49	3	2	0	0	0	0	0	0	0	0	1	1	1	1	0	0	122600	3.83	1.44	2.67	0.47	0.52	3.42	43	0.08	14.3	113	1063	0.011	3.45	4.78	0.91	2.53	2.78	1.34	4.5	186	129	26.8	20	2	10	40	22	58.2
100942346	334126	54	1	22.86	3	2	0	0	0	0	0	0	0	0	1	1	1	1	0	0	121787	8.35	1.18	7.08	0.52	0.35	2.46	34.7	0.07	14.5	124	1495	0.031	1.07	5.24	1.48	3.1	2.09	0.66	3.63	130	77	19.8	13	2	10	23	7.8	62.4
300865814	563541	58	0	20.45	0	1	0	0	0	0	0	0	0	1	1	1	1	1	0	0	113657	5.18	1.43	3.62	0.41	0.28	2.23	36.2	0.06	13.3	146	1639	0.009	0.83	3.44	1.47	1.34	0.91	0.63	3	144	110	24.2	8	4	12	64	25.2	73
102357631	291174	60	1	26.56	1	1	1	0	0	0	0	0	0	0	1	1	1	1	0	0	105137	8.27	0.94	8.8	0.37	0.27	3.41	37.7	0.09	16	119	963.69	0.028	1.75	5.1	1.38	2.64	1.91	1.08	1.03	135	88	22.4	10	3	7	42	16.1	49.4
102716363	307572	62	1	21.72	0	0	0	0	0	0	1	0	0	0	0	0	1	1	0	0	132755	3.89	2.57	1.51	0.41	0.36	3.27	38.4	0.08	14.1	128	166.16	0.005	1.09	4.15	1.13	2.26	2	0.76	4.23	136	93	23.2	19	2	10	17	17.1	51.4
100804366	309447	64	0	20.45	1	1	0	0	0	0	0	0	0	0	1	1	1	1	0	0	104837	2.65	1.67	1.59	0.28	0.19	2.28	39.2	0.06	13	131	158.19	0.012	0.85	5.17	1.49	2.47	1.66	1.21	3.28	141	88	23.8	11	2	12	16	17.8	85.8
101771960	323084	75	0	26.22	2	1	0	0	0	0	0	1	1	0	1	1	1	1	0	3	159202	3.36	1.3	2.58	0.54	0.74	2.62	36.8	0.07	12.6	134	2288	0.03	0.93	2.44	0.73	1.33	1.82	0.38	2.89	117	96	19.8	18.3	3	16	7	13.7	103.6
[truncated: 35 more columns]

## Sheet: Observation Group
ID	Admission registration number	age (years)	Gender (male 0, female 1)	BMI （kg/m2）	Duration of atrial fibrillation (0＜1month,1＜6months,2＜12months,3≥12months）	Type of atrial fibrillation (Paroxysmal 0,Sustainability 1,Long Range,Sustainability 2)	Diabetes (Yes 1,No 0)	Hypertension (Yes 1,No 0)	Stroke (Yes 1,No 0)	Active smoking History (Yes 1,No 0)	Abnormal thyroid function (Yes 1,No 0)	coronary heart disease (Yes 1,No 0)	Lipid-lowering drugs (Yes 1,No 0)	Anticoagulant drugs (Yes 1,No 0)	ACEI/ARB (Yes 1,No 0)	Antiarrhythmic drugs (Yes 1,No 0)	Replacement or shaping Number of valves	Simultaneously performing tricuspid valve Forming (Yes 1,No 0)	Simultaneous left atrial hemorrhage Remove the plug (Yes 1,No 0)	Valve surgery types (mitral valve replacement 0,aorta Valve replacement 1,Mitral valve+aortic valve replacement 2,Mitral valve reconstruction 3)	Hospitalization expenses (yuan)	Neutrophils Absolute value of cells	Lymphatic fine Cellular absolute value	Neutrophil absolute value/lymphocyte absolute value (NLR)	Monocytes absolute value	Monocytes/high-density lipoprotein cholesterol	fibrin	albumin	Fibrin/Albumin	Preoperative red blood cell distribution width (RDW)	Preoperative Hb (g/L)	Preoperative NT-proBNP	Preoperative myocardial muscle Calcium protein-T	triglyceride	total cholesterol	HDL-C	LDL-C	LDL-C/HDL-C	VLDL-C	lactic acid	Extracorporeal circulation Time (min)	Aortic obstruction Break time (min)	radiofrequency ablation Time (min)	Tracheal intubation Tube removal time (h)	ICU stay Time (d)	Postoperative hospitalization Time (d)	ALT	TBIL	Cr
300483710	500854	65	1	20.78	1	1	1	0	1	0	0	0	0	1	1	1	2	1	1	2	120261	4.7	0.97	4.84	0.39	0.51	2.98	36	0.08	14.2	121	8920	0.012	1.72	3.44	0.76	1.47	1.93	1.21	3.96	222	170	28.2	24	4	15	138	31	74
300531754	510044	58	0	20.45	2	1	0	0	0	1	0	0	0	1	0	1	2	1	1	2	97754.2	2.63	0.89	2.96	0.29	0.45	2.82	40.6	0.07	14.2	132	1537	0.03	0.66	2.17	0.65	1.07	1.65	0.45	3.56	198	148	30.3	63	5	11	14	16	84
102249805	341234	54	1	26.08	1	1	0	0	0	0	0	0	0	1	1	1	2	1	0	2	131890	3.14	3.02	1.04	0.43	0.44	3.85	46.2	0.08	12.7	158	1674	0.008	4.8	6.81	0.97	4.04	4.16	1.8	2.3	197	153	27.9	16	4	12	25	8.7	78.1
300567425	514754	57	0	23.05	3	1	0	0	0	0	0	0	0	1	0	1	2	1	1	2	137305	2.67	0.92	2.9	0.37	0.31	2.72	34.2	0.08	14.8	131	4695	0.016	0.63	3.35	1.2	1.65	1.38	0.5	3.2	289	237	32.2	44	4	16	16	44.7	77
102932100	343499	44	1	23.19	1	0	0	0	1	0	1	0	0	0	1	1	2	1	0	2	120214	4.07	2.05	1.99	0.37	0.37	2.96	40.4	0.07	13.6	125	3713	0.011	1.02	3.74	0.99	1.86	1.88	0.89	1.86	217	154	26.8	11	3	16	13	16.6	45.1
300599467	520091	39	0	19.98	0	0	0	0	0	0	1	0	0	1	0	1	2	1	0	2	120066	2.09	1.59	1.31	0.32	0.27	2.5	40	0.06	13.2	136	1488	0.009	0.99	4.69	1.2	2.59	2.16	0.9	2.1	237	170	28.4	10	2	8	47	6.3	66
300717804	541780	69	1	24.45	3	2	0	1	0	0	0	0	0	0	0	1	1	1	1	0	126762	2.35	1.23	1.91	0.31	0.25	3.42	41.1	0.08	13.5	131	574.4	0.011	1.25	3.18	1.44	1.17	0.81	0.57	2	154	104	28.4	19	4	15	11	13.4	51.3
300267390	469082	63	1	20.81	3	2	0	0	0	0	0	1	1	0	0	1	1	1	0	0	140970	4.77	1.88	2.54	0.64	0.8	3.74	34	0.11	18.8	118	12028	0.022	0.99	4.7	0.8	2.52	3.15	1.38	3.3	158	122	24.2	18	3	13	20	52.5	64
102810486	336959	57	1	21.34	3	2	1	0	0	0	1	0	0	0	0	0	1	1	0	0	106086	3.41	1.38	2.47	0.34	0.28	3.3	48	0.07	13.8	162	2643	0.019	0.82	6.22	1.22	3.9	3.2	1.1	1.54	166	100	23.8	10.8	3	7	91	11.4	70.6
101551590	354539	44	1	22.1	1	1	0	0	0	0	0	0	0	1	0	1	1	1	0	0	94339.8	3.48	1.45	2.4	0.3	0.19	2.56	43.3	0.06	13.4	152	625.8	0.008	0.85	4.12	1.29	2.04	1.58	0.79	2.67	108	96	22.2	13.2	2	7	19	17	58.3
300846631	557921	47	1	25.33	3	1	0	0	1	0	0	0	0	0	0	1	1	1	0	0	108926	3.55	0.73	4.86	0.29	0.07	2.74	37.6	0.07	15.6	111	1736	0.015	1	2.56	3.93	0.96	2.05	2.14	0.92	153	93	28.8	10	2	10	19	20.8	67
300251681	466550	50	1	28.84	0	0	0	0	0	0	0	0	0	0	1	1	1	1	0	0	96282	4.31	1.14	3.78	0.29	0.35	3.23	39.7	0.08	13.3	115	4562	0.001	1.67	3.01	0.84	1.81	2.15	0.36	2.4	133	88	23.4	19	2	7	73	23.4	84
300092767	441868	50	0	22.14	3	2	0	0	0	1	0	0	0	1	0	0	1	1	0	0	113032	3.52	1.91	1.84	0.46	0.46	2.68	40.7	0.06	14.5	131	1459	0.009	1.29	3.6	1	1.82	1.82	0.78	1.5	131	99	23.8	11	4	8	33	9.6	65.2
102845867	368381	52	1	25.15	3	2	0	0	0	0	0	0	0	1	0	1	1	1	0	0	91537.3	3.4	1.97	1.73	0.38	0.37	3.23	42.3	0.07	15.3	125	2291	0.011	1.51	3.35	1.02	3.72	3.65	0.61	3.33	111	72	27.2	13	2	10	15	23.8	58.3
300753226	545106	48	1	18.72	2	1	0	0	0	0	0	0	0	1	0	1	1	1	0	0	94429.1	2.67	0.97	2.75	0.42	0.3	2.67	39.6	0.06	12.2	121	1846	0.012	0.52	3.37	1.59	1.5	0.94	0.28	1.9	188	122	27.6	13	3	12	27	18.5	50.1
300848163	558614	65	1	19.49	2	1	0	1	0	0	0	1	1	1	0	1	1	1	0	0	195433	4.28	0.94	4.55	0.31	0.52	2.1	39.2	0.05	15.4	98	1721	0.011	0.82	2.43	0.6	1.27	2.12	0.56	1.47	145	94	26.2	27	6	17	32	21	35.9
300395687	488126	52	1	18.02	3	2	0	0	0	0	0	0	0	0	1	1	1	1	0	0	13125.2	2.68	1.48	1.81	0.32	0.22	2.56	33.4	0.07	14.2	126	1160	0.009	1.25	3.18	1.44	1.17	0.81	0.57	2.5	125	78	23.6	8	2	7	24	9.9	59
300657007	529836	68	0	24.35	3	2	1	0	0	1	0	0	0	1	0	1	1	1	0	0	156483	4.78	2.12	2.25	0.49	0.4	3.02	34.4	0.09	13.5	130	3019	0.003	0.51	2.49	1.21	1.12	0.93	0.16	2.1	169	101	26.8	17	3	11	15	20.3	98
300069429	442584	49	1	19.53	1	1	0	0	0	0	0	0	0	0	0	0	1	1	0	0	94003.2	2.53	1.29	1.96	0.37	0.19	2.67	38.1	0.07	21.6	122	3222	0.012	0.79	3.66	1.92	1.58	0.82	0.16	3.4	110	66	19.8	13.3	2	8	20	58.2	67.5
103197078	526453	57	1	26.06	3	1	0	0	0	0	0	0	0	0	0	1	1	1	0	0	126079	5.38	2.52	2.13	0.46	0.43	3.02	38.4	0.07	15.5	120	780.7	0.014	0.94	3.83	1.06	2.16	2.04	0.61	6.9	163	103	26.6	9	2	10	32	19.1	79.2
300090096	500641	69	1	23.83	2	1	0	0	0	0	0	0	0	1	0	1	1	1	0	0	139738	2.71	1.42	1.91	0.33	0.61	3.03	38.7	0.07	12.2	130	3627	0.013	0.85	2.23	0.54	1.1	2.04	0.59	2.5	154	92	26	17	3	11	37	38.8	87
300228372	463310	57	0	21.67	3	2	0	0	0	0	0	0	0	1	0	1	1	1	0	0	110110	4.7	1.9	2.47	0.46	0.42	5.18	36.7	0.14	16.4	143	902.7	0.005	0.68	3.72	1.1	2.4	2.18	0.22	1.91	185	126	29.8	19	2	8	18	27.7	65.8
102967583	347781	53	1	25.26	3	2	0	0	0	0	0	0	0	1	0	1	1	1	0	0	78814.4	3.71	2.51	1.48	0.65	1.88	3.39	37.7	0.09	12.9	142	747	0.008	2.02	4.35	0.88	2.57	2.92	0.9	2.39	141	87	24.8	13	2	9	29	18.1	50.2
102814593	348883	50	0	24.09	0	0	0	0	0	1	0	0	0	0	0	1	1	1	1	0	99602.6	4.81	1.62	2.96	0.57	0.69	2.96	39.6	0.07	14.7	118	5012	0.016	1.24	3.23	0.83	1.3	1.57	1.1	2.16	132	89	27.4	11	2	7	17	16.7	100.6
300228968	462335	47	1	20.48	2	1	0	0	1	0	0	0	0	1	0	1	1	1	0	3	122713	3.99	1.52	2.63	0.55	1.28	3.29	48.9	0.06	16.7	121	1301	0.013	0.49	2.51	0.43	1.56	3.63	0.52	4.09	136	96	26.6	10	2	10	61	27.9	67
300445251	496128	69	1	28.36	3	2	0	0	0	0	0	0	0	1	1	1	2	1	0	2	237157	4.03	0.71	5.68	0.4	0.5	3.13	40.4	0.07	12.8	120	1596	0.015	1.33	3.17	0.8	1.62	2.03	0.75	0.9	305	185	29.8	113	6	24	26	11.9	93
300860282	560334	65	0	25.71	2	1	0	0	0	1	0	1	0	1	1	1	2	1	0	2	130130	6.9	2.09	3.3	0.56	0.71	4.91	43.3	0.11	14.5	130	926.1	0.018	0.81	2.96	0.79	1.8	2.28	0.73	2.8	200	147	27.6	19	2	10	6	45	75
101405955	511655	63	0	27.18	3	2	0	1	0	1	0	0	0	0	0	1	2	1	0	2	159593	5.76	2.22	2.59	0.78	0.78	3.12	37.9	0.08	15.6	126	2347	0.015	1.15	3.5	1	2.23	2.23	0.27	1.3	273	200	31.8	15	4	14	36	27.9	75
300724300	548935	58	1	32.47	3	1	1	0	0	0	0	0	0	0	1	1	2	1	0	2	142084	2.95	4.15	0.71	0.56	0.6	3.01	45.1	0.07	13.6	149	992	0.012	1.83	5.09	0.94	3.61	3.84	0.54	3.8	152	102	26.6	16	4	12	20	12.5	55.2
102936820	348893	54	1	21.19	3	2	0	0	0	0	0	0	0	1	1	1	2	1	1	2	124780	2.61	1.78	1.47	0.29	0.43	2.71	33	0.08	16	87	3194	0.012	0.98	3.16	0.67	1.83	2.73	0.66	1.68	204	157	31.8	12	3	9	45	12.6	87.9
300816909	553925	52	0	24.06	1	1	0	0	0	0	0	0	0	1	1	1	2	1	0	2	130684	1.34	2.49	1.86	0.38	0.3	1.8	37.8	0.05	14.3	148	407.9	0.009	0.88	3.32	1.26	1.81	1.44	0.25	3.4	200	159	27.3	18	3	11	32	9.2	77
300379730	486822	52	0	25.34	1	1	1	0	0	0	0	0	0	0	0	1	2	1	0	2	105064	2.92	1.8	1.62	0.48	0.63	3.31	38	0.08	13.1	145	420.3	0.011	1.84	3.82	0.76	2.23	2.93	0.83	3.1	211	153	25.8	13	2	10	44	10	63.6
103581940	421062	50	1	19.81	0	1	0	0	0	0	0	0	0	0	0	1	2	1	0	2	121957	5.84	1.1	5.31	0.21	0.14	3.38	40.5	0.08	13.4	101	1817	0.01	0.63	3.9	1.49	1.75	1.17	1.75	2.82	203	160	26.8	41.4	2	6	21	12.6	90.2
102457902	351364	41	0	24.34	1	1	0	0	0	0	0	0	0	0	1	1	2	1	0	2	126716	5.84	2.21	2.64	0.47	0.46	3.22	42.6	0.07	13.4	171	801.9	0.01	1.44	5.46	1.03	3.2	3.11	1.21	2.13	201	161	29.2	13.7	2	10	41	17.4	84
103221475	361393	64	1	18.55	1	1	0	0	0	0	0	0	0	1	0	1	1	1	0	1	94318.8	1.64	1.86	0.88	0.45	0.31	3.68	38.4	0.09	13.8	129	1100	0.011	1.1	4.26	1.46	2.07	1.42	0.73	3.63	128	78	24.8	15	2	10	23	10.8	64.6
102465161	335807	60	1	21.64	1	1	0	0	0	0	0	1	0	0	1	1	1	1	0	0	120778	2.61	2.26	1.15	0.26	0.15	3.61	36	0.1	13.2	128	797	0.011	0.91	6.72	1.75	3.53	2.02	0.84	1.86	164	92	24.4	12	9	11	13	9.1	67.7
300499353	503519	57	1	21.79	2	1	0	0	0	0	0	0	0	0	1	1	1	1	0	0	104884	4.28	0.85	5.04	0.2	0.16	3.62	38.5	0.09	14.6	121	659.5	0.007	1.01	2.79	1.24	1.22	0.98	1.22	3.3	131	81	20.8	21	2	9	17	14	66.9
300460038	498719	48	1	16.23	3	1	0	0	0	0	0	0	0	1	0	1	1	1	0	0	119173	2.48	0.98	2.53	0.56	0.32	5.07	48.8	0.1	14.9	137	1468	0.012	0.92	4.46	1.76	1.92	1.09	0.78	1.7	170	98	25.4	13	2	11	16	43.6	82
102052612	441337	56	0	22.66	0	1	0	0	1	1	0	0	1	0	0	0	1	1	1	0	124537	4.81	1.3	3.7	0.48	0.3	2.2	44.6	0.05	13.4	165	2005	0.037	1.53	4.78	1.59	2.46	1.55	0.73	2.48	127	82	23.4	8	3	9	15	30.9	90.5
103425545	427112	74	1	25.78	3	2	0	1	0	0	1	1	1	0	0	1	1	1	0	0	133372	4.33	2.09	2.07	0.5	0.3	3.07	45.3	0.06	12.5	137	800.9	0.01	1.57	4.87	1.64	2.74	1.67	0.49	1.45	155	88	25.4	19	3	14	12	19.1	66.7
300685958	534798	73	1	27.56	0	0	0	0	0	0	0	1	0	1	0	1	1	1	0	0	87715.1	8.62	2.22	3.88	0.68	0.73	2.2	38	0.05	16.8	106	5888	0.011	2.4	3.61	0.93	1.92	2.06	0.76	2.8	121	83	21.8	44	5	14	102	13	108
300428344	493165	69	1	19.98	3	1	0	1	0	0	0	0	0	1	1	1	1	1	0	0	98297	3.36	1.22	2.75	0.39	0.36	3.1	38.5	0.08	14.2	126	5974	0.044	1.46	4.22	1.08	2.16	2	0.98	3.26	129	73	19.2	13	2	11	6	13.1	89
100698909	163688	69	0	24.22	0	0	0	0	0	1	0	1	1	0	0	1	1	1	0	0	146869	3.15	1.9	1.66	0.52	0.42	2.41	40.1	0.06	12.1	132	25.9	0.005	2.96	4.94	1.24	3.15	2.54	0.55	3.03	85	66	18.6	19	3	8	9.1	12.3	68.6
300822446	554558	66	1	22.45	1	1	0	0	0	0	0	1	0	1	0	1	1	1	0	0	141166	6.81	0.94	7.24	0.43	0.43	2.53	40.7	0.06	14.8	98	5349	0.025	1.08	4.39	1	3.03	3.03	3.03	2.8	133	86	25.2	22	3	14	52	30.3	67.2
300513235	505893	66	1	26.78	1	1	0	0	0	0	0	1	0	1	0	1	1	1	0	0	94484.8	1.36	1.23	1.11	0.28	0.19	2.72	39.5	0.07	12.4	131	519	0.012	0.64	3.82	1.49	1.94	1.3	0.39	3.54	128	76	25.8	22	3	13	19	11.6	72.3
300776801	548631	66	1	22.67	1	0	0	0	1	0	0	0	0	1	1	1	1	1	0	0	137473	3.36	1.22	2.75	0.41	0.35	1.66	41.7	0.04	14.1	134	2760	0.011	0.7	3.94	1.18	2.04	1.73	0.72	1.82	113	70	20.1	12	3	19	38	13.2	63.5
300675566	534416	66	0	20.31	3	2	0	0	0	1	0	0	0	0	0	1	1	1	0	0	140717	3.48	1.35	2.58	0.34	0.81	3.02	39.1	0.08	12	135	3570	0.021	1.23	2.27	0.42	1.13	2.69	0.54	1.9	180	107	26.6	21	4	10	27	10.2	122
300615498	525365	65	1	25.39	3	1	0	1	0	0	1	1	0	0	1	1	1	1	0	0	105717	6.41	2.9	2.21	0.42	0.33	4.39	41.4	0.11	15.4	150	2540	0.018	1.65	4.86	1.29	2.25	1.74	1.32	2.5	151	96	24.8	29	3	20	28	24	89
300522133	507320	65	0	18.67	0	0	0	0	0	1	0	1	1	1	1	1	1	1	0	0	121478	10.47	1.21	8.65	0.74	1.23	7.56	30.5	0.25	13.4	90	5522	0.072	0.8	3.11	0.6	1.67	2.78	0.84	1.76	154	94	25.2	16	4	12	18	8.9	103
102883069	333891	64	1	22.1	3	2	0	0	0	0	0	0	0	1	0	0	1	1	0	0	105907	3.4	1.56	2.18	0.48	0.38	3.24	38.9	0.08	14.5	144	6959	0.015	1.03	3.02	1.28	1.45	1.13	0.29	3.78	116	77	24.6	14	3	12	13	16.9	80.2
101606916	335529	63	1	18.49	3	2	0	0	0	0	0	1	0	0	0	1	1	1	0	0	130213	8.17	2.16	3.78	0.56	0.49	3.5	40.3	0.09	12.8	116	3426	0.032	1.41	4.2	1.15	2.42	2.1	0.63	1.95	175	125	27.2	15	3	9	5	19.2	59.6
300716915	540279	62	0	21.72	3	1	0	0	0	0	0	0	0	1	0	1	1	1	0	0	132216	4.14	1.98	2.09	0.64	0.72	3.57	44.1	0.08	16.5	172	2389	0.017	1.18	5.2	0.89	3.36	3.78	0.94	3.1	124	76	23.6	13	3	9	58	43.8	94.5
300465322	522937	62	0	25.59	3	1	0	0	0	1	0	0	0	0	0	1	1	1	0	0	113630	3.29	1.87	1.76	0.52	0.53	1.67	40.7	0.04	12.9	103	384.05	0.014	1.09	4.1	0.98	2.59	2.64	0.53	3.54	220	104	27.6	15	3	13	27	20	88.2
102781548	355384	61	0	24.17	0	0	0	0	0	0	0	0	0	1	0	1	1	1	0	0	87340.8	2.46	0.86	2.86	0.44	0.3	3.12	33	0.09	13.2	114	511.3	0.013	0.62	4.18	1.47	1.87	1.27	0.84	1.91	118	79	24.3	13	2	7	8	16.7	65.2
300802022	553316	59	1	26.67	1	1	0	0	0	0	0	0	0	0	0	1	1	1	0	0	113936	3.16	1.47	2.15	0.47	0.65	3.61	35.1	0.1	13.9	122	3071	0.015	1.13	3.22	0.72	2.01	2.79	0.49	1.1	150	98	27	20	2	10	24	14.2	63
300506059	504933	58	1	22.89	1	1	1	1	0	0	0	0	0	1	1	1	1	1	0	0	125482	5.33	2.74	1.95	0.75	0.85	2.59	42.4	0.06	13.5	130	2318	0.011	1.21	4.15	0.88	2.62	2.98	0.65	2	107	69	18.6	9	2	11	81	31.1	79
100976286	536005	58	0	20.96	1	1	0	0	0	0	0	0	0	0	0	1	1	1	0	0	96134.3	2.32	1.34	1.73	0.36	0.29	3.47	40.7	0.08	16.2	138	976.4	0.016	1.01	2.79	1.24	1.22	0.98	1.22	1.9	158	91	25.9	10	2	11	38	23	69.5
300894197	567314	58	0	22.96	1	1	0	0	0	0	0	0	0	0	1	1	1	1	0	0	117891	3.31	1.03	3.21	0.42	0.48	2.87	43.1	0.07	12.3	149	179.7	0.007	1.12	3.63	0.88	2.14	2.43	0.61	2.5	166	115	26.8	22	3	13	44	16	66.2
100793551	493254	57	0	24.02	3	2	0	0	0	1	0	1	1	1	0	1	1	1	0	0	126319	2.39	1.59	1.5	0.27	0.25	2.82	38.6	0.07	13.4	149	515	0.01	2.13	4.9	1.07	3.14	2.93	0.69	1.15	131	81	24.8	11	3	10	23	10.2	83
300306877	523428	55	1	27.77	2	1	1	0	0	0	0	0	0	1	1	1	1	1	0	0	144386	3.97	2.05	1.94	0.24	0.31	4.1	48.3	0.08	12.9	149	2312	0.01	1.32	3.43	0.77	2.34	3.04	0.32	3.21	163	107	25.6	20	3	15	34	42	63.5
102389443	346262	54	1	19.23	0	1	0	0	0	1	0	0	0	0	0	1	1	1	0	0	112248	5.54	1.38	4.01	0.64	0.57	2.78	38.4	0.07	13	160	259.1	0.001	1.48	4.53	1.13	2.6	2.3	0.8	4.49	155	81	23.8	8.5	2	10	23	5.5	35.9
300253480	467134	53	1	23.73	1	1	0	0	0	0	0	0	0	1	0	1	1	1	0	0	104689	3.37	1.85	1.82	0.54	0.47	2.67	40.6	0.06	12.8	129	1507	0.011	1.52	4.66	1.14	2.54	2.23	0.98	1.9	123	87	23.2	36.1	3	15	11	16.8	71.7
102250804	484448	53	1	23.19	1	1	0	0	0	0	0	0	1	0	0	1	1	1	0	0	99751.3	4.02	2.05	1.96	0.63	0.42	3.83	37.7	0.1	12.1	131	1219	0.009	0.84	4.41	1.5	2.24	1.49	0.67	1.07	128	88	23.9	9.5	2	6	11	12.4	68.5
102940758	340825	53	1	21.63	0	0	0	0	0	0	0	0	0	0	0	1	1	1	0	0	102962	8.51	3.05	2.79	0.74	0.93	4.66	29.9	0.16	13.1	127	3367	0.013	0.85	3.39	0.8	1.98	2.48	0.61	2.12	134	96	24.2	14	2	9	24	13	57.3
300393950	487021	52	1	17.93	1	0	0	1	0	0	0	0	0	0	0	0	1	1	0	0	113640	4.08	1.51	2.7	0.32	1.14	4.65	54.2	0.08	12.8	136	1414	0.008	0.91	3.63	1.14	1.82	1.59	0.67	1.08	140	86	21.8	29	4	9	25	35.7	64
300372611	484226	48	0	17.26	3	1	0	0	0	0	0	0	0	0	1	1	1	1	0	0	91885.4	4.83	1.72	2.81	0.44	0.31	2.62	41.6	0.06	12.2	153	438.6	0.001	1.2	4.95	1.42	2.66	1.87	0.87	3.7	132	85	23.6	11	2	7	19	16.2	79
300448719	496648	48	1	22.43	1	1	0	0	1	0	0	0	1	1	0	1	1	1	0	0	105711	3.13	1.35	2.32	0.42	0.35	2.14	37.9	0.05	13.3	109	684.4	0.006	0.63	3.35	1.2	1.65	1.38	0.5	3.82	174	103	25.2	7	2	12	17	49.6	66
103004341	348076	47	1	22.66	0	0	0	0	0	0	0	0	0	0	0	0	1	1	1	3	97884.2	2	2.28	0.88	0.26	0.24	3.22	34.4	0.09	13.6	139	838.2	0.012	1.67	3.86	1.07	2.01	1.88	0.78	2.59	111	68	19.6	9.9	2	8	17	14.9	61.8
102286279	363042	44	1	21.64	0	1	0	0	0	0	1	0	0	1	0	1	1	1	1	3	137724	6.81	1.18	5.77	0.6	0.83	2.7	40.5	0.07	14.3	123	5515	0.014	0.98	2.67	0.72	1.44	2	0.51	5.12	126	80	27.8	19	7	15	90	43.2	75.2
103597136	424917	44	0	24.58	0	1	0	0	0	1	0	0	0	0	0	0	1	1	1	3	92760.1	2.78	1.46	1.9	0.53	0.65	3	36	0.08	14.1	132	2587	0.012	0.84	3.64	0.82	2.11	2.57	0.71	3.18	179	108	24.2	11	2	7	40	10.6	80.2
300346674	495229	43	1	23.39	0	0	0	0	0	0	0	0	0	0	1	1	1	1	0	3	121627	4.91	1.8	2.73	0.5	0.45	1.98	42	0.05	13.8	156	794.5	0.007	1.41	4.75	1.11	2.65	2.39	0.99	2.8	145	87	21.4	9	1	16	16	8.3	92
100445300	365362	71	1	13.62	1	1	0	0	0	0	0	0	0	0	0	0	1	1	0	1	112271	3.72	1.08	3.44	0.44	0.33	3.51	40.5	0.09	22.6	118	1007	0.015	1.95	4.94	1.34	2.77	2.07	0.83	3.39	166	98	22.4	13.6	2	9	14	14.1	78.5
101174149	366038	64	1	24.01	0	0	1	0	0	0	1	0	0	0	1	0	1	1	0	0	145747	5.46	2.17	2.52	0.73	0.57	4.58	40	0.12	12.1	117	1724	0.026	0.59	4.8	1.29	2.6	2.02	0.91	2.8	227	159	28.8	18.2	2	16	13	9.8	54.2
102200008	445188	62	0	20.96	0	0	0	0	0	0	0	0	0	0	0	1	1	1	0	0	129706	4.11	2.4	1.71	0.67	0.52	3.21	40.4	0.08	18.2	100	701.8	0.013	1.24	3.08	1.28	1.66	1.29	0.88	5.2	198	136	24.6	35.4	5	12	18	14.1	81.5
103289970	383220	66	1	20.66	3	2	0	1	0	0	0	0	0	1	1	1	1	1	0	0	110756	6.34	3.28	1.93	0.71	0.47	2.29	35.6	0.06	13.8	144	411.5	0.01	0.87	5.77	1.52	3.22	2.12	1.03	2.76	190	122	22.8	15.3	3	11	23	5.5	55.6
102819684	342191	59	1	16.83	0	0	0	0	0	0	0	0	0	0	0	0	1	1	0	0	91289.1	1.32	1.16	1.34	0.23	0.28	4.31	35	0.12	13.5	97	2771	0.007	0.84	2.87	0.84	1.52	1.81	0.51	1.89	128	75	21.2	9.8	2	9	5	15	53.4
300525814	508066	65	1	22.43	2	1	0	1	0	0	1	1	0	1	1	1	1	1	0	0	119968	2.95	1.65	1.79	0.4	0.42	3.93	37.7	0.1	15.1	119	2188	0.014	2.56	3.93	0.96	2.05	2.14	0.92	3.4	123	84	20.2	9	4	12	17	16.7	65
300628811	539504	64	1	25.1	1	0	1	0	0	0	0	1	1	1	1	1	1	1	0	1	127571	2.86	2.02	1.42	0.2	0.3	3.61	40.4	0.08	13.3	137	2150	0.012	0.87	2.85	0.66	1.98	3	0.21	1.1	187	139	25.6	14	6	14	45	41.5	47.8
100367095	427113	68	0	36.08	1	1	0	1	0	0	0	0	0	0	1	1	1	1	0	0	148198	4.5	1.78	2.53	0.57	0.85	3.04	39.4	0.07	11.8	132	1945	0.018	0.93	2.55	0.67	1.47	0.46	0.41	2.81	170	118	22.2	17	3	11	8	19	131
103280720	411129	57	1	22.03	1	1	0	0	0	0	1	0	0	0	1	1	1	1	0	0	97558.2	1.97	1.1	1.79	0.13	0.12	3.17	39.8	0.08	14.5	120	2544	0.018	1.1	3.16	1.06	1.65	1.56	0.45	3.04	120	89	23.8	15	2	7	24	13.2	82.6
103426703	425811	67	1	28.04	3	2	0	0	0	0	0	0	0	0	1	1	1	1	1	0	147575	5.84	2.42	2.41	0.74	0.8	2.58	43.5	0.06	15.9	121	2578	0.013	0.93	2.41	0.93	1.29	1.39	0.19	2.07	145	110	27.8	6.5	4	12	44	23.7	64.3
300105193	518449	64	1	21.45	3	1	0	0	0	0	0	1	1	0	1	1	1	1	1	0	135940	7.61	1.32	5.77	0.59	0.65	2.67	40.6	0.06	15.9	117	1535	0.013	1.01	4.58	0.91	2.86	3.14	0.81	3.5	169	123	27.9	23	3	12	48	44	43
300774970	548402	63	0	19.49	1	1	0	0	0	1	0	0	0	0	1	1	1	1	0	0	122129	2.54	1.74	1.46	0.24	0.21	2.75	38	0.07	13.1	122	1741	0.013	1.13	5.12	1.12	2.98	2.66	1.02	1.5	151	102	21.4	12	2	6	25	15.1	63.2
102546404	356834	57	0	24.78	3	2	0	0	0	1	1	1	1	0	1	1	1	1	0	0	134314	3.76	1.89	1.99	0.44	0.27	2.99	36.2	0.08	13.4	153	261.6	0.01	0.82	4.07	1.62	2	1.23	0.45	2.46	141	107	21.8	8	2	9	46	11.2	86.8
300188214	460647	50	1	22.37	1	1	0	0	0	0	0	0	0	1	1	1	1	1	1	0	109933	5.84	1.7	3.44	0.32	0.25	3.78	30.8	0.12	13.2	123	2006	0.012	1.29	4.91	1.26	2.88	2.29	0.77	1.5	140	105	22.8	20	3	11	15	21.5	59.5
102896861	339609	50	1	25.91	0	0	0	0	0	0	1	1	1	0	1	1	1	1	0	0	116998	5.03	1.81	2.78	0.54	0.68	3.05	36.5	0.08	13.7	122	2997	0.016	1.03	3.31	0.79	1.96	2.48	0.56	1.92	196	130	25.8	11.2	3	10	36	15.7	74
[truncated: 35 more columns]
